# Supplementary material for: Ovule Development and in Planta Transformation of Paphiopedilum Maudiae by Agrobacterium-Mediated Ovary-Injection
Source: Int J Mol Sci. 2020 Dec 23;22(1):84. doi: 10.3390/ijms22010084 (PMC7795287; doi:10.3390/ijms22010084)
Supplement: Supplementary file 1 [file ijms-22-00084-s001.zip]

Archive with 5 entries (3 files):
- ijms-1047367-for proofreading-supplementary/
- ijms-1047367-for proofreading-supplementary/Supplemental information 1-3/
- ijms-1047367-for proofreading-supplementary/Supplemental information 1-3/Figure S1.docx
- ijms-1047367-for proofreading-supplementary/Supplemental information 1-3/Figure S2.docx
- ijms-1047367-for proofreading-supplementary/Supplemental information 1-3/Figure S3.tif
